# Supplementary material for: Serum LAG-3 Predicts Outcome and Treatment Response in Hepatocellular Carcinoma Patients With Transarterial Chemoembolization
Source: Front Immunol. 2021 Oct 7;12:754961. doi: 10.3389/fimmu.2021.754961 (PMC8530014; doi:10.3389/fimmu.2021.754961)
Supplement: Supplementary file 1 [file Table_1.xlsx]

## Sheet: HCC patients
Samples	Age	Gender	pre-LAG-3	post-LAG-3	pre-PDL1	post-PDL1	OS	Event	RECIST	Vascular invasion	Tumor number	Tumor size	BCLC	HbsAg	Cirrhosis	pre-TB	pre-ALT	pre-AST	pre-AFP
1	66	Male	1994.51	542.523	213.08	598.04	21	1	NON-OR	-	Multiple	62	B	Positive	NO	10.7	24	42	41.4
2	49	Male	2906.37		334.01		8	1	NON-OR	+	Single	125	C	Positive	Yes	12.9	23	38	881.2
3	49	Male	2708.5	3158.29	1706.92	1614.86	22	1	NON-OR	-	Multiple	110	B	Positive	Yes	11.6	40	97	3513
4	56	Female	2306.75	804.536	1526.99	744.5	84	0	OR	-	Single	30	A	Positive	Yes	14.6	33	45	6.3
5	44	Male	1541.93		782.03		7	1	NON-OR	-	Single	64	C	Positive	Yes	4	32	24	394.3
6	80	Female	5426.89	2632.08	79.17	24.78	14	1	NON-OR	-	Multiple	40	B	Negative	Yes	9.7	26	25	314.3
7	68	Male	3722.3		663.16		90	0	OR	-	Single	15	A	Positive	NO	15	42	35	7
8	39	Male	3029.45		772.6		90	0	OR	-	Single	150	B	Positive	Yes	13.6	36	48	60500
9	56	Female	6116.86	1350.4	254.92	1083.44	7	1	NON-OR	-	Single	82	B	Positive	Yes	27.7	38	45	16297
10	58	Male	4431.11	3948.7	35.16	169.09	4	1	NON-OR	-	Single	150	C	Positive	Yes	10.1	58	55	12810
11	59	Male	1215.02	597.109	128.68	158.68	16	1	NON-OR	-	Multiple	137	B	Positive	Yes	23	26	47	2574
12	69	Female	5284.82	948.851	66.94	48.78	6	1	NON-OR	-	Single	65	B	Positive	Yes	34.7	23	52	5239
13	43	Male	4217.63		537.32		31	1	OR	-	Single	25	A	Positive	Yes	4.8	41	29	132
14	52	Male	6828.66	5367.94	1208.97	1945.43	8	1	NON-OR	+	Multiple	95	C	Positive	Yes	13.1	61	70	1053
15	48	Male	3801.31		832.03		21	1	NON-OR	-	Single	25	A	Positive	Yes	13	40	30	55.6
16	50	Female	2499.17		536.91		40	1	OR	-	Multiple	16	A	Positive	Yes	14	38	35	32
17	33	Male	4571.02	5070.94	146.33	172.71	7	1	NON-OR	+	Single	100	C	Positive	Yes	27.9	26	46	60500
18	57	Male	3723.82		964.84		7	1	NON-OR	+	Single	143	C	Positive	Yes	3.8	12	28	60500
19	38	Male	2047.9		514.36		21	1	OR	-	Single	90	B	Positive	Yes	14	72	43	31901
20	65	Male	5401.26		30.19		18	1	NON-OR	-	Multiple	65	B	Negative	Yes	7	74	108	5495
21	54	Male	3228.16	4197.61	962.09	996.98	40	1	NON-OR	-	Multiple	34	B	Positive	Yes	10.7	54	36	10.1
22	48	Male	3161.64		553.3		6	1	NON-OR	-	Multiple	31	B	Positive	Yes	25.1	33	51	10.5
23	62	Male	3252.8		219.23		45	1	NON-OR	-	Single	15	A	Positive	Yes	17.1	22	25	1.5
24	58	Male	2649.59		849.25		88	0	NON-OR	-	Single	20	A	Positive	Yes	16.5	46	36	6.8
25	75	Male	2790.9		67.16		43	1	NON-OR	-	Multiple	50	B	Positive	NO	10	23	26	36.7
26	56	Female	6809.01	4123.37	1284.29	1024.86	8	1	NON-OR	-	Single	23	C	Positive	Yes	15.7	62	36	18
27	58	Female	1269.96		854.99		88	0	NON-OR	-	Single	22	A	Positive	NO	14	41	35	1.9
28	53	Male	2136.44	1324.2	158.68	66.62	42	1	OR	+	Single	70	C	Positive	Yes	9.9	50	52	225.8
29	55	Male	4457.44	2346.05	836.56	681.73	6	1	NON-OR	+	Multiple	57	C	Positive	Yes	11	46	98	6.6
30	55	Male	2607.48	1514.16	569.52	380.2	18	1	NON-OR	+	Multiple	100	C	Positive	Yes	9.2	51	51	5.1
31	61	Male	4289.31	865.673	23.85	127.55	7	1	NON-OR	+	Single	55	C	Positive	Yes	11.1	26	25	13870
32	66	Male	5235.64		520.51		62	1	NON-OR	-	Multiple	67	B	Positive	Yes	16.6	383	267	14.5
33	57	Male	8016.46	2835.14	141.94	1058.33	4	1	NON-OR	+	Multiple	62	C	Positive	Yes	26.1	39	93	60500
34	82	Male	2732.52	2343.87	1234.08	1066.7	10	1	NON-OR	-	Multiple	90	C	Positive	Yes	11.6	47	467	30142
35	56	Male	1513.07		590.19		61	1	OR	-	Single	12	A	Positive	Yes	15	54	65	753
36	64	Male	4161.41		32.64		5	1	NON-OR	+	Single	104	C	Negative	NO	10.8	32	55	13.4
37	65	Female	2800.01		727.92		60	1	OR	-	Multiple	20	A	Positive	Yes	9	38	43	3.1
38	52	Male	551.411	354.844	724.78	958.59	9	1	OR	-	Multiple	65	B	Positive	Yes	10.2	81	54	675.4
39	59	Male	3669.22	2252.16	476.7	363.72	11	1	NON-OR	+	Multiple	72	C	Positive	Yes	7.9	61	71	186.7
40	60	Male	3369.8		791.86		69	1	OR	-	Single	109	B	Negative	Yes	7	39	100	33.4
41	41	Male	3758.74	1503.24	28.96	16.41	11	1	NON-OR	+	Multiple	70	C	Positive	Yes	7	39	44	946
42	59	Male	2922.48	1730.32	1301.03	932.8	15	1	NON-OR	-	Multiple	90	B	Positive	NO	16.4	46	62	60500
43	33	Male	3365.24		26.59		86	0	OR	-	Multiple	15	A	Positive	Yes	4.1	36	35	10
44	63	Male	2172.49	1844.3	37.24	43.39	7	1	NON-OR	+	Multiple	90	C	Positive	Yes	17.9	36	42	60500
45	66	Male	3541.49		18.79		60	1	OR	-	Multiple	15	B	Negative	Yes	6	16	24	240
46	67	Male	1751.61		691.03		66	1	NON-OR	-	Multiple	18	A	Positive	Yes	8.2	56	35	115
47	47	Male	3242.17		742.68		47	1	OR	-	Multiple	35	B	Positive	Yes	25.5	60	43	9462
48	63	Male	3148.4	726.457	486.89	385.19	6	1	NON-OR	+	Multiple	38	C	Positive	NO	8.6	57	73	4462
49	57	Female	6347.86		736.94		5	1	NON-OR	-	Single	47	B	Positive	Yes	8.8	30	35	283
50	52	Female	2671.38	2136.44	284.21	288.4	28	1	OR	-	Single	15	B	Positive	NO	8.9	17	21	63.6
51	66	Male	2003.84		726.28		8	1	OR	-	Multiple	100	B	Positive	Yes	8.2	46	44	2.1
52	40	Male	4527.24	2917.4	554.53	513.22	10	1	NON-OR	-	Multiple	50	B	Positive	Yes	33.3	36	31	37.9
53	60	Male	5025.14	1686.65	26.41	53.34	4	1	NON-OR	+	Multiple	139	C	Negative	Yes	8.4	53	137	60500
54	64	Male	2081.85	1245.59	33.14	108.46	15	1	NON-OR	+	Multiple	27	C	Positive	Yes	7.9	33	35	96.2
55	63	Male	6647.19		217.18		19	1	NON-OR	-	Multiple	23	A	Negative	Yes	6.7	114	134	6
56	50	Male	2912.45	1696.92	62.65	11.41	34	1	NON-OR	-	Multiple	50	C	Positive	NO	11.6	36	32	3.6
57	72	Male	3705.59	1324.66	732.43	726.69	56	0	NON-OR	-	Multiple	63	B	Positive	Yes	12.7	79	60	19.8
58	57	Male	1976.49		583.23		50	1	NON-OR	-	Single	17	A	Positive	Yes	14.9	17	32	8.9
59	59	Male	4649.15		620.12		9	1	NON-OR	-	Multiple	40	B	Positive	Yes	13.5	69	77	2.7
60	64	Male	3214.82		588.96		17	1	OR	-	Multiple	40	B	Positive	Yes	9.4	10	24	129
61	41	Male	2695.17		652.09		25	1	NON-OR	-	Multiple	53	B	Negative	Yes	10.6	39	33	26.3
62	51	Male	2449.03		25.44		73	1	OR	-	Single	78	B	Positive	Yes	21.2	26	26	62.7
63	63	Male	1575.86	1207.11	136.4	421.06	16	1	OR	+	Single	137	C	Positive	NO	15.2	31	75	143.5
64	69	Male	1301.87	432.758	30.19	16.42	7	1	OR	-	Multiple	60	B	Negative	NO	4.2	32	30	12.3
65	42	Male	3960.5	1614.6	324.36	176.81	32	1	OR	+	Multiple	115	C	Positive	Yes	12.5	36	36	60500
66	62	Male	6455.74	2262.14	28.55	215.96	22	1	NON-OR	-	Multiple	44	B	Negative	Yes	5.1	37	83	10794
67	26	Male	3056.8	1721.23	183.57	289.74	9	1	NON-OR	-	Multiple	40	B	Positive	Yes	7.4	15	20	20750
68	55	Male	3757.25		477.06		28	1	NON-OR	-	Multiple	60	B	Negative	NO	14	35	35	395
69	48	Male	6510.44		1000.09		8	1	NON-OR	-	Multiple	100	B	Positive	Yes	14	35	71	72.3
70	31	Male	3039.35	567.194	862.35	894.13	7	1	NON-OR	+	Multiple	172	C	Positive	Yes	11.4	100	229	8638
71	64	Male	5727.94		582		13	1	NON-OR	-	Multiple	22	B	Positive	Yes	16	111	105	30.9
72	63	Male	1225.89	1540.41	386.47	400.41	76	0	NON-OR	-	Multiple	55	B	Positive	Yes	8.6	25	26	51.2
73	23	Male	1878.6	1016.29	1295.92	1417.13	2	1	NON-OR	+	Multiple	157	C	Positive	Yes	11.4	79	70	60500
74	77	Female	2476.38		30.43		6	1	NON-OR	-	Single	117	B	Negative	NO	17	41	35	60500
75	56	Male	6168.65	5787	330.71	69.21	15	1	NON-OR	+	Multiple	90	C	Positive	Yes	14.4	31	49	8.5
76	44	Male	6623.48	2730.87	28.25	162.38	11	1	NON-OR	+	Single	110	C	Positive	Yes	14.7	79	117	35029
77	48	Male	1811.17	1981.91	124.14	165.46	49	1	OR	-	Multiple	15	A	Positive	Yes	4.6	26	26	366.8
78	65	Male	4188.76		588.96		13	1	NON-OR	+	Single	38	C	Positive	Yes	17.1	29	46	163
79	62	Male	2924.61	1444.69	556.17	564.78	13	1	OR	+	Multiple	112	C	Positive	Yes	18	61	84	806
80	76	Male	6548.42	6492.2	210.22	331.55	20	1	NON-OR	-	Multiple	70	B	Positive	Yes	14.5	69	132	3785
81	65	Male	2430.79	1435.57	304.49	302.03	7	1	NON-OR	+	Single	56	C	Positive	Yes	42	58	35	69.4
82	69	Male	2254.54		502.07		59	1	OR	-	Single	38	B	Positive	Yes	17	55	45	6
83	66	Male	3814.15	1735.12	471.45	319.36	9	1	NON-OR	-	Multiple	80	B	Positive	Yes	15.8	89	62	3905
84	61	Male	4714.48		588.55		28	1	NON-OR	-	Multiple	31	B	Positive	Yes	44.8	62	40	360
85	55	Male	3157.08		563.55		14	1	NON-OR	-	Single	26	A	Positive	Yes	15	48	35	5
86	59	Female	1652.85		619.3		6	1	NON-OR	-	Multiple	17	A	Positive	Yes	16	35	38	4768
87	60	Male	1759.21		280.31		76	0	NON-OR	-	Single	22	A	Positive	Yes	17	30	40	5
88	41	Male	5048.76	2898.78	645.53	593.06	7	1	NON-OR	+	Single	100	C	Positive	Yes	10.9	35	48	394
89	73	Female	2813.69		30.43		10	1	NON-OR	+	Single	65	C	Negative	NO	14	28	38	5
90	52	Male	1257.8		687.75		28	1	NON-OR	-	Multiple	20	A	Positive	Yes	23.7	30	35	4.3
91	62	Male	6511.96		109.38		30	1	NON-OR	-	Multiple	44	B	Positive	Yes	21.2	205	109	12
92	66	Male	2396.56	951.72	57.86	63.31	7	1	NON-OR	+	Single	167	C	Positive	Yes	13.4	38	64	634.4
93	42	Male	4257.5	2832.74	1143.83	1040.31	6	1	NON-OR	-	Multiple	75	C	Positive	Yes	15	54	46	14176
94	52	Male	2903.05	1778.17	1374.46	1277.3	6	1	NON-OR	+	Single	87	C	Positive	Yes	15	64	55	20517
95	60	Female	1949.14		651.27		16	1	NON-OR	-	Multiple	38	B	Positive	Yes	16	51	42	2753
96	64	Male	5609.42		452.47		9	1	NON-OR	-	Multiple	66	B	Positive	Yes	13.6	58	61	1138
97	64	Male	5467.04	3382.27	274.42	353.41	5	1	NON-OR	+	Single	109	C	Positive	Yes	17	131	182	1078
98	44	Male	1424.94		462.71		6	1	NON-OR	+	Single	140	C	Positive	Yes	19.9	35	49	2080
99	47	Male	5183.98		134.38		9	1	NON-OR	+	Single	60	C	Positive	Yes	17	53	38	67.2
100	60	Male	5761.36		792.68		7	1	NON-OR	-	Single	43	B	Negative	Yes	76.3	75	139	24.6

## Sheet: healthy controls
Samples	baseline LAG-3	baseline PDL1
1	2167	647.15
2	1056.46	240.82
3	3752.45	153.65
4	1145.42	146.39
5	2629.17	60.13
6	2317.65	42.42
7	1165.51	27.89
8	1868.56	25.62
9	1093.77	24.26
10	3317.71	23.81
11	1838.43	22.9
12	987.59	21.99
13	1981.91	21.54
14	2763.87	19.72
15	966.07	17.45
16	1339.12	16.54
17	1531.38	16.09
18	1258.77	15.18
19	971.81	14.27
20	1075.11	10.64
21	1085.16	10.19
22	1231.51	8.37
23	1763.82	8.37
24	2448.22	7.92
25	1446.73	7.92
26	1430.94	6.56
27	1478.29	5.19
28	2393.69	5.19
29	1976.17	14.74
30	1003.37	12.92
